# Supplementary material for: Concentrations, Sources and Health Risk Assessment of Polycyclic Aromatic Hydrocarbons in Chinese Herbal Medicines
Source: Molecules. 2024 Feb 22;29(5):972. doi: 10.3390/molecules29050972 (PMC10934209; doi:10.3390/molecules29050972)
Supplement: Supplementary file 1 [file molecules-29-00972-s001.zip]

Archive with 1 entries (1 files):
- molecules-2848239-supplementary.pdf
